# Supplementary material for: Integration of Multi-Omics, Histological, and Biochemical Analysis Reveals the Toxic Responses of Nile Tilapia Liver to Chronic Microcystin-LR Exposure
Source: Toxins (Basel). 2024 Mar 14;16(3):149. doi: 10.3390/toxins16030149 (PMC10974751; doi:10.3390/toxins16030149)
Supplement: Supplementary file 1 [file toxins-16-00149-s001.zip]

Archive with 1 entries (1 files):
- toxins-2873506-supplementary.pdf
